# Supplementary material for: The Transfer Model and Guidance Strategy of Netizens' Emotions
Source: Front Psychol. 2022 May 19;13:880322. doi: 10.3389/fpsyg.2022.880322 (PMC9162298; doi:10.3389/fpsyg.2022.880322)
Supplement: Supplementary file 1 [file Table_1.XLSX]

## Sheet: Sheet1
time	pos	neu	neg
2021-07-17	0	2	1
2021-07-18	3	57	20
2021-07-19	12	576	171
2021-07-20	38308	215904	121310
2021-07-21	339532	747733	629781
2021-07-22	214215	209440	148370
2021-07-23	189877	97644	67568
2021-07-24	96337	70273	34559
2021-07-25	39246	38731	29926
2021-07-26	22613	21580	10646
2021-07-27	19499	12509	7085
2021-07-28	7258	22830	6018
2021-07-29	6736	5066	5896
2021-07-30	4711	4714	4058
2021-07-31	1379	2929	2292
2021-08-01	1154	1949	2662
2021-08-02	1920	2757	2661
2021-08-03	1491	2077	2248
2021-08-04	1075	4047	1732
2021-08-05	700	3444	843
2021-08-06	628	2314	855
2021-08-07	358	1359	725
2021-08-08	578	993	675
2021-08-09	281	1240	1363
2021-08-10	534	3181	2033
2021-08-11	508	2648	1208
2021-08-12	328	2851	725
2021-08-13	762	1032	2443
2021-08-14	243	1161	1058
2021-08-15	161	2416	878
2021-08-16	211	1743	812
2021-08-17	273	568	1755
2021-08-18	206	2753	490
2021-08-19	1459	5415	2330
2021-08-20	285	3862	949
2021-08-21	343	5110	1514
2021-08-22	1774	10168	2073
2021-08-23	751	6617	1743
2021-08-24	429	12597	4574
2021-08-25	257	3811	1357
2021-08-26	1294	4565	802
2021-08-27	5719	4308	928
2021-08-28	1078	4054	739
2021-08-29	302	4841	775
2021-08-30	721	3687	1062
2021-08-31	291	3723	509
2021-09-01	315	4633	991
2021-09-02	211	3717	662
2021-09-03	210	3755	458
